# Supplementary material for: Metabolomic Signatures for the Effects of Weight Loss Interventions on Severe Obesity in Children and Adolescents
Source: Metabolites. 2021 Dec 30;12(1):27. doi: 10.3390/metabo12010027 (PMC8778282; doi:10.3390/metabo12010027)
Supplement: Supplementary file 1 [file metabolites-12-00027-s001.zip]

Archive with 1 entries (1 files):
- metabolites-1531541-SI.pdf
